# Supplementary material for: New Bicyclic Pyridine-Based Hybrids Linked to the 1,2,3-Triazole Unit: Synthesis via Click Reaction and Evaluation of Neurotropic Activity and Molecular Docking
Source: Molecules. 2023 Jan 17;28(3):921. doi: 10.3390/molecules28030921 (PMC9920413; doi:10.3390/molecules28030921)
Supplement: Supplementary file 1 [file molecules-28-00921-s001.zip]

Archive with 1 entries (1 files):
- molecules-2106894-supplementary.pdf
